# Supplementary material for: Kiwifruit Vine Decline Syndrome (KVDS) Alters Soil Enzyme Activity and Microbial Community
Source: Microorganisms. 2024 Nov 16;12(11):2347. doi: 10.3390/microorganisms12112347 (PMC11596200; doi:10.3390/microorganisms12112347)
Supplement: Supplementary file 1 [file microorganisms-12-02347-s001.zip]

Archive with 1 entries (1 files):
- microorganisms-3275884-supplementary.pdf
